# Supplementary material for: Which severe COVID-19 patients could benefit from high dose dexamethasone? A Bayesian post-hoc reanalysis of the COVIDICUS randomized clinical trial
Source: Ann Intensive Care. 2023 Aug 27;13:75. doi: 10.1186/s13613-023-01168-z (PMC10460760; doi:10.1186/s13613-023-01168-z)
Supplement: Supplementary file 2 — Additional file 2. Location and role of the collaborators. [file 13613_2023_1168_MOESM2_ESM.xlsx]

## Sheet: Sheet1
*Group Name(s):
*First Name and Middle Initial(s)	*Last Name	*Suffix (eg, Jr, III)	Academic Degrees	Institution	Location (city, state/province, country)	Role or Contribution, eg, chair, principal investigator
Naima	BELDJOUDI			APHP Delegation a la recherche clinique		administrative gestion, quality control, statistical revisions
Sylvie	CHEVRET			APHP Delegation a la recherche clinique		administrative gestion, quality control, statistical revisions
Charles	BURDET			APHP Delegation a la recherche clinique		administrative gestion, quality control, statistical revisions
Céline	ALLOUX			APHP Delegation a la recherche clinique		administrative gestion, quality control, statistical revisions
Fadila	AMERALI			APHP Delegation a la recherche clinique		administrative gestion, quality control, statistical revisions
Béatrice	ANDRISS			APHP Delegation a la recherche clinique		administrative gestion, quality control, statistical revisions
Kamyl	BAGHLI			APHP Delegation a la recherche clinique		administrative gestion, quality control, statistical revisions
Hélène	BROCVIELLE			APHP Delegation a la recherche clinique		administrative gestion, quality control, statistical revisions
Florence	CAPELLE			APHP Delegation a la recherche clinique		administrative gestion, quality control, statistical revisions
Ines	CHIBANE			APHP Delegation a la recherche clinique		administrative gestion, quality control, statistical revisions
Sarra	DALIBEY			APHP Delegation a la recherche clinique		administrative gestion, quality control, statistical revisions
Nadia	ETTALHAOUI			APHP Delegation a la recherche clinique		administrative gestion, quality control, statistical revisions
Sabrine	LAMRI			APHP Delegation a la recherche clinique		administrative gestion, quality control, statistical revisions
Yohan	MAURER			APHP Delegation a la recherche clinique		administrative gestion, quality control, statistical revisions
Jean-Marc	MINTSA			APHP Delegation a la recherche clinique		administrative gestion, quality control, statistical revisions
Alice	OUBAHIM			APHP Delegation a la recherche clinique		administrative gestion, quality control, statistical revisions
Marie-Capucine	TELLIER			APHP Delegation a la recherche clinique		administrative gestion, quality control, statistical revisions
Imane	ZEMIHI			APHP Delegation a la recherche clinique		administrative gestion, quality control, statistical revisions
Lila	BOUADMA			APHP Bichat hospital		investigator, monitoring, manuscript review
Moustafa	ABDEL-NABEY			APHP Bichat hospital		investigator, monitoring, manuscript review
Billal	AZZOUGUEN			APHP Bichat hospital		investigator, monitoring, manuscript review
Ghenima	BELKESSA			APHP Bichat hospital		investigator, monitoring, manuscript review
Etienne	DE MONTMOLLIN			APHP Bichat hospital		investigator, monitoring, manuscript review
Veronique	DEILER			APHP Bichat hospital		investigator, monitoring, manuscript review
Claire	DUPUIS			APHP Bichat hospital		investigator, monitoring, manuscript review
Aline	FALLET			APHP Bichat hospital		investigator, monitoring, manuscript review
Guillaume	FRANCHINEAU			APHP Bichat hospital		investigator, monitoring, manuscript review
Tiphaine	GIRARD			APHP Bichat hospital		investigator, monitoring, manuscript review
Alexandra	GRINEA			APHP Bichat hospital		investigator, monitoring, manuscript review
Pierre	JAQUET			APHP Bichat hospital		investigator, monitoring, manuscript review
Laura	KRAMER			APHP Bichat hospital		investigator, monitoring, manuscript review
Fariza	LAMARA			APHP Bichat hospital		investigator, monitoring, manuscript review
Lucie	LEFEVRE			APHP Bichat hospital		investigator, monitoring, manuscript review
Mehdi	MARZOUK			APHP Bichat hospital		investigator, monitoring, manuscript review
Juliette	PATRIER			APHP Bichat hospital		investigator, monitoring, manuscript review
Simona	PRESENTE			APHP Bichat hospital		investigator, monitoring, manuscript review
Faiza	SAYAGH			APHP Bichat hospital		investigator, monitoring, manuscript review
Fabrice	SINNAH			APHP Bichat hospital		investigator, monitoring, manuscript review
Romain	SONNEVILLE			APHP Bichat hospital		investigator, monitoring, manuscript review
Paul-Henri	WICKY			APHP Bichat hospital		investigator, monitoring, manuscript review
Sylia	ZMIHI			APHP Bichat hospital		investigator, monitoring, manuscript review
Yves	COHEN			APHP Avicenne hospital, Bobigny, France		investigator, monitoring, manuscript review
Nathalie	BARGET			APHP Avicenne hospital, Bobigny, France		investigator, monitoring, manuscript review
Rawan	BELMOKHTAR			APHP Avicenne hospital, Bobigny, France		investigator, monitoring, manuscript review
Sabrina	BRAHMI			APHP Avicenne hospital, Bobigny, France		investigator, monitoring, manuscript review
Naoual	DJABRA			APHP Avicenne hospital, Bobigny, France		investigator, monitoring, manuscript review
Nathan	EBSTEIN			APHP Avicenne hospital, Bobigny, France		investigator, monitoring, manuscript review
Souha	FLISS			APHP Avicenne hospital, Bobigny, France		investigator, monitoring, manuscript review
Amina	GOURBDJI			APHP Avicenne hospital, Bobigny, France		investigator, monitoring, manuscript review
William	JUGUET			APHP Avicenne hospital, Bobigny, France		investigator, monitoring, manuscript review
Fadhila	MESSANI			APHP Avicenne hospital, Bobigny, France		investigator, monitoring, manuscript review
Thomas	RAMBAUD			APHP Avicenne hospital, Bobigny, France		investigator, monitoring, manuscript review
Vanessa	RATHOUIN			APHP Avicenne hospital, Bobigny, France		investigator, monitoring, manuscript review
mani	REBAI			APHP Avicenne hospital, Bobigny, France		investigator, monitoring, manuscript review
Marthe	RIGAL			APHP Avicenne hospital, Bobigny, France		investigator, monitoring, manuscript review
Julien	SCHMIDT			APHP Avicenne hospital, Bobigny, France		investigator, monitoring, manuscript review
Marie	SOULIE			APHP Avicenne hospital, Bobigny, France		investigator, monitoring, manuscript review
Yacine	TANDJAOUI-LOMBIOTTE			APHP Avicenne hospital, Bobigny, France		investigator, monitoring, manuscript review
Anaïs	WINCHENNE			APHP Avicenne hospital, Bobigny, France		investigator, monitoring, manuscript review
Marianne	ZIOL			APHP Avicenne hospital, Bobigny, France		investigator, monitoring, manuscript review
Romain	ARRESTIER			APHP Henri Mondor hospital Creteil, France		investigator, monitoring, manuscript review
François	BAGATE			APHP Henri Mondor hospital Creteil, France		investigator, monitoring, manuscript review
Morgan	BENAIS			APHP Henri Mondor hospital Creteil, France		investigator, monitoring, manuscript review
Ines	BENDIB			APHP Henri Mondor hospital Creteil, France		investigator, monitoring, manuscript review
LE	LAN			APHP Henri Mondor hospital Creteil, France		investigator, monitoring, manuscript review
Brice	BENELLI			APHP Henri Mondor hospital Creteil, France		investigator, monitoring, manuscript review
Enora	BERTI			APHP Henri Mondor hospital Creteil, France		investigator, monitoring, manuscript review
Astrid	BERTIER			APHP Henri Mondor hospital Creteil, France		investigator, monitoring, manuscript review
Guillaume	CARTEAUX			APHP Henri Mondor hospital Creteil, France		investigator, monitoring, manuscript review
Muriel	CARVALHO			APHP Henri Mondor hospital Creteil, France		investigator, monitoring, manuscript review
Pedro	CAVALEIRO			APHP Henri Mondor hospital Creteil, France		investigator, monitoring, manuscript review
Nicolas	DEPROST			APHP Henri Mondor hospital Creteil, France		investigator, monitoring, manuscript review
Otto	HARTMAN			APHP Henri Mondor hospital Creteil, France		investigator, monitoring, manuscript review
Anne-Fleur	HAUDEBOURG			APHP Henri Mondor hospital Creteil, France		investigator, monitoring, manuscript review
Delphine	LEFEBVRE DE NAILLY			APHP Henri Mondor hospital Creteil, France		investigator, monitoring, manuscript review
Julien	LOPINTO			APHP Henri Mondor hospital Creteil, France		investigator, monitoring, manuscript review
Sabrina	MAHIOU			APHP Henri Mondor hospital Creteil, France		investigator, monitoring, manuscript review
Paul	MASI			APHP Henri Mondor hospital Creteil, France		investigator, monitoring, manuscript review
Gaël	MICHAUD			APHP Henri Mondor hospital Creteil, France		investigator, monitoring, manuscript review
Luiza	NAIT-CHABANE			APHP Henri Mondor hospital Creteil, France		investigator, monitoring, manuscript review
Fariza	OUALI			APHP Henri Mondor hospital Creteil, France		investigator, monitoring, manuscript review
François	PERIER			APHP Henri Mondor hospital Creteil, France		investigator, monitoring, manuscript review
Keyvan	RAZAZI			APHP Henri Mondor hospital Creteil, France		investigator, monitoring, manuscript review
Thiziri	SADAOUI			APHP Henri Mondor hospital Creteil, France		investigator, monitoring, manuscript review
Alaki	THIEMELE			APHP Henri Mondor hospital Creteil, France		investigator, monitoring, manuscript review
Samuel	TUFFET			APHP Henri Mondor hospital Creteil, France		investigator, monitoring, manuscript review
Flavien	AUTRON			CHRU Lille Roger Salengro, France		investigator, monitoring, manuscript review
Pauline	BODDAERT			CHRU Lille Roger Salengro, France		investigator, monitoring, manuscript review
Sylvie	BRICE			CHRU Lille Roger Salengro, France		investigator, monitoring, manuscript review
Morgan	CAPLAN			CHRU Lille Roger Salengro, France		investigator, monitoring, manuscript review
Amélie	CERF			CHRU Lille Roger Salengro, France		investigator, monitoring, manuscript review
Nicolas	COUSIN			CHRU Lille Roger Salengro, France		investigator, monitoring, manuscript review
Marie	CUVELLIEZ			CHRU Lille Roger Salengro, France		investigator, monitoring, manuscript review
Claire	DELCOURTE			CHRU Lille Roger Salengro, France		investigator, monitoring, manuscript review
Arthur	DURAND			CHRU Lille Roger Salengro, France		investigator, monitoring, manuscript review
Raphaël	FAVORY			CHRU Lille Roger Salengro, France		investigator, monitoring, manuscript review
Ahmed	EL KALIOUBIE			CHRU Lille Roger Salengro, France		investigator, monitoring, manuscript review
Myrtille	GAUDEL			CHRU Lille Roger Salengro, France		investigator, monitoring, manuscript review
Alexandre	GAUDET			CHRU Lille Roger Salengro, France		investigator, monitoring, manuscript review
Julien	GOUTAY			CHRU Lille Roger Salengro, France		investigator, monitoring, manuscript review
Marion	HOUARD			CHRU Lille Roger Salengro, France		investigator, monitoring, manuscript review
Emmanuelle	JAILLETTE			CHRU Lille Roger Salengro, France		investigator, monitoring, manuscript review
Mercé	JOURDAIN			CHRU Lille Roger Salengro, France		investigator, monitoring, manuscript review
Geoffrey	LEDOUX			CHRU Lille Roger Salengro, France		investigator, monitoring, manuscript review
Laure	MARILLER			CHRU Lille Roger Salengro, France		investigator, monitoring, manuscript review
Guillaume	MILLOT			CHRU Lille Roger Salengro, France		investigator, monitoring, manuscript review
Anne-Sophie	MOREAU			CHRU Lille Roger Salengro, France		investigator, monitoring, manuscript review
Christopher	NILES			CHRU Lille Roger Salengro, France		investigator, monitoring, manuscript review
Saad	NSEIR			CHRU Lille Roger Salengro, France		investigator, monitoring, manuscript review
Thierry	ONIMUS			CHRU Lille Roger Salengro, France		investigator, monitoring, manuscript review
Sébastien	PREAU			CHRU Lille Roger Salengro, France		investigator, monitoring, manuscript review
Aurélie	ROUCOU			CHRU Lille Roger Salengro, France		investigator, monitoring, manuscript review
Anahita	ROUZE			CHRU Lille Roger Salengro, France		investigator, monitoring, manuscript review
Ouriel	SAURA			CHRU Lille Roger Salengro, France		investigator, monitoring, manuscript review
Arthur	SIMONNET			CHRU Lille Roger Salengro, France		investigator, monitoring, manuscript review
Romain	TORTUYAUX			CHRU Lille Roger Salengro, France		investigator, monitoring, manuscript review
Hamid	MERDJI			CHU Strasbourg, France		investigator, monitoring, manuscript review
Hayat	ALLAM			CHU Strasbourg, France		investigator, monitoring, manuscript review
Jessy	CATTELAN			CHU Strasbourg, France		investigator, monitoring, manuscript review
Raphaël	CLERE-JEHL			CHU Strasbourg, France		investigator, monitoring, manuscript review
Julie	HELMS			CHU Strasbourg, France		investigator, monitoring, manuscript review
Kévin	HILT			CHU Strasbourg, France		investigator, monitoring, manuscript review
Anne	HUTT-CLAUSS			CHU Strasbourg, France		investigator, monitoring, manuscript review
Christine	KUMMERLEN			CHU Strasbourg, France		investigator, monitoring, manuscript review
Ferhat	MEZIANI			CHU Strasbourg, France		investigator, monitoring, manuscript review
Alexandra	MONNIER			CHU Strasbourg, France		investigator, monitoring, manuscript review
Hassène	RAHMANI			CHU Strasbourg, France		investigator, monitoring, manuscript review
Antoine	STUDER			CHU Strasbourg, France		investigator, monitoring, manuscript review
Leonie	THIEBAUT			CHU Strasbourg, France		investigator, monitoring, manuscript review
Aurélie	HAN HEW WAI			Hopital Foch, Suresnes, France		investigator, monitoring, manuscript review
Charles	CERF			Hopital Foch, Suresnes, France		investigator, monitoring, manuscript review
David	CORTIER			Hopital Foch, Suresnes, France		investigator, monitoring, manuscript review
Jérôme	DEVAQUET			Hopital Foch, Suresnes, France		investigator, monitoring, manuscript review
Dimitri	FREMONT			Hopital Foch, Suresnes, France		investigator, monitoring, manuscript review
Richard	Galliot			Hopital Foch, Suresnes, France		investigator, monitoring, manuscript review
Fabienne	JUSTER			Hopital Foch, Suresnes, France		investigator, monitoring, manuscript review
Mathilde	LE-MARCHAND			Hopital Foch, Suresnes, France		investigator, monitoring, manuscript review
Lucie	LE-MEUR			Hopital Foch, Suresnes, France		investigator, monitoring, manuscript review
Mathilde	NEUVILLE			Hopital Foch, Suresnes, France		investigator, monitoring, manuscript review
Emmanuel	ROUX			Hopital Foch, Suresnes, France		investigator, monitoring, manuscript review
Guillaume	TACHON			Hopital Foch, Suresnes, France		investigator, monitoring, manuscript review
Camille	VASSORD-DANG			Hopital Foch, Suresnes, France		investigator, monitoring, manuscript review
Benjamin	ZUBER			Hopital Foch, Suresnes, France		investigator, monitoring, manuscript review
Cédric	BRUEL			Paris- GH Saint Joseph		investigator, monitoring, manuscript review
Marie-José	AROULANDA			Paris- GH Saint Joseph		investigator, monitoring, manuscript review
Bryan	BERTHET-DELTEIL			Paris- GH Saint Joseph		investigator, monitoring, manuscript review
Juliette	COURTIADE-MALHER			Paris- GH Saint Joseph		investigator, monitoring, manuscript review
Alix	DE CHEVIGNY			Paris- GH Saint Joseph		investigator, monitoring, manuscript review
Candice	FONTAINE			Paris- GH Saint Joseph		investigator, monitoring, manuscript review
Julien	FOURNIER			Paris- GH Saint Joseph		investigator, monitoring, manuscript review
Sonia	GARRIGOU			Paris- GH Saint Joseph		investigator, monitoring, manuscript review
Meryam	JARDIN-SZUCS			Paris- GH Saint Joseph		investigator, monitoring, manuscript review
François	PHILIPPART			Paris- GH Saint Joseph		investigator, monitoring, manuscript review
Sophie	RENET			Paris- GH Saint Joseph		investigator, monitoring, manuscript review
Emmanuelle	SACCO			Paris- GH Saint Joseph		investigator, monitoring, manuscript review
Marc	TRAN			Paris- GH Saint Joseph		investigator, monitoring, manuscript review
Christophe	GUITTON			CH Le Mans, France		investigator, monitoring, manuscript review
Delphine	BOLLE			CH Le Mans, France		investigator, monitoring, manuscript review
Jean-Christophe	CALLAHAN			CH Le Mans, France		investigator, monitoring, manuscript review
Nicolas	CHUDEAU			CH Le Mans, France		investigator, monitoring, manuscript review
Cédric	DARREAU			CH Le Mans, France		investigator, monitoring, manuscript review
Séverine	GUILLARME			CH Le Mans, France		investigator, monitoring, manuscript review
Mickael	LANDAIS			CH Le Mans, France		investigator, monitoring, manuscript review
Laurent	LATROUITE			CH Le Mans, France		investigator, monitoring, manuscript review
Charlène	LE MOAL			CH Le Mans, France		investigator, monitoring, manuscript review
Eliott	LEBASNIER			CH Le Mans, France		investigator, monitoring, manuscript review
Marie-Hélène	LEROYER			CH Le Mans, France		investigator, monitoring, manuscript review
Rémy	MARNAI			CH Le Mans, France		investigator, monitoring, manuscript review
Juliette	MEUNIER			CH Le Mans, France		investigator, monitoring, manuscript review
Catherine	NAVEAU			CH Le Mans, France		investigator, monitoring, manuscript review
Marjorie	SAINT-MARTIN			CH Le Mans, France		investigator, monitoring, manuscript review
Alain	ROBERT			CH Le Mans, France		investigator, monitoring, manuscript review
Patrice	TIROT			CH Le Mans, France		investigator, monitoring, manuscript review
Carole	SCHWEBEL			CHU Albert Michallon, La Tronche France		investigator, monitoring, manuscript review
Joanna	BOUGNAUD			CHU Albert Michallon, La Tronche France		investigator, monitoring, manuscript review
Clara	CANDILLE			CHU Albert Michallon, La Tronche France		investigator, monitoring, manuscript review
Roselyne	COLLOMB-MURET			CHU Albert Michallon, La Tronche France		investigator, monitoring, manuscript review
Charlotte	CORDIER			CHU Albert Michallon, La Tronche France		investigator, monitoring, manuscript review
Louis-Marie	GALERNEAU			CHU Albert Michallon, La Tronche France		investigator, monitoring, manuscript review
Côme	GERARD			CHU Albert Michallon, La Tronche France		investigator, monitoring, manuscript review
Pierre	NICOLAS			CHU Albert Michallon, La Tronche France		investigator, monitoring, manuscript review
Amel	REFES			CHU Albert Michallon, La Tronche France		investigator, monitoring, manuscript review
Guillaume	RIGAULT			CHU Albert Michallon, La Tronche France		investigator, monitoring, manuscript review
Florian	SIGAUD			CHU Albert Michallon, La Tronche France		investigator, monitoring, manuscript review
Nicolas	TERZI			CHU Albert Michallon, La Tronche France		investigator, monitoring, manuscript review
Ester	TERZI			CHU Albert Michallon, La Tronche France		investigator, monitoring, manuscript review
Emmanuelle	TURBIL			CHU Albert Michallon, La Tronche France		investigator, monitoring, manuscript review
Yann	VALLOD			CHU Albert Michallon, La Tronche France		investigator, monitoring, manuscript review
Claire	DUPUIS			CHU Gabriel Montpied Clermont-Ferrand, France		investigator, monitoring, manuscript review
Mireille	ADDA			CHU Gabriel Montpied Clermont-Ferrand, France		investigator, monitoring, manuscript review
Claire	BACHELIER			CHU Gabriel Montpied Clermont-Ferrand, France		investigator, monitoring, manuscript review
Marine	BEREIZIAT			CHU Gabriel Montpied Clermont-Ferrand, France		investigator, monitoring, manuscript review
Lise	BERNARD			CHU Gabriel Montpied Clermont-Ferrand, France		investigator, monitoring, manuscript review
Radhia	BOUZGARROU			CHU Gabriel Montpied Clermont-Ferrand, France		investigator, monitoring, manuscript review
Laure	CALVET			CHU Gabriel Montpied Clermont-Ferrand, France		investigator, monitoring, manuscript review
Pierre	COUHAULT			CHU Gabriel Montpied Clermont-Ferrand, France		investigator, monitoring, manuscript review
Elisabeth	COUPEZ			CHU Gabriel Montpied Clermont-Ferrand, France		investigator, monitoring, manuscript review
Frédéric	DUEE			CHU Gabriel Montpied Clermont-Ferrand, France		investigator, monitoring, manuscript review
Armelle	GILARD			CHU Gabriel Montpied Clermont-Ferrand, France		investigator, monitoring, manuscript review
Tiphaine	GIRARD			CHU Gabriel Montpied Clermont-Ferrand, France		investigator, monitoring, manuscript review
Kévin	GRAPIN			CHU Gabriel Montpied Clermont-Ferrand, France		investigator, monitoring, manuscript review
Francis	KINDA			CHU Gabriel Montpied Clermont-Ferrand, France		investigator, monitoring, manuscript review
Guillaume	LAURICHESSE			CHU Gabriel Montpied Clermont-Ferrand, France		investigator, monitoring, manuscript review
Jean-Mathias	LITEAUDON			CHU Gabriel Montpied Clermont-Ferrand, France		investigator, monitoring, manuscript review
Bertrand	SOUWEINE			CHU Gabriel Montpied Clermont-Ferrand, France		investigator, monitoring, manuscript review
François	THOUY			CHU Gabriel Montpied Clermont-Ferrand, France		investigator, monitoring, manuscript review
Mehdi	MARZOUK			CH de Béthuine, Bethune France		investigator, monitoring, manuscript review
Hervé	DECLERCQ			CH de Béthuine, Bethune France		investigator, monitoring, manuscript review
Dominique	DESCAMPS			CH de Béthuine, Bethune France		investigator, monitoring, manuscript review
Anne	DEWATINE			CH de Béthuine, Bethune France		investigator, monitoring, manuscript review
Sabine	JANOWSKI			CH de Béthuine, Bethune France		investigator, monitoring, manuscript review
Catherine	SENIS			CH de Béthuine, Bethune France		investigator, monitoring, manuscript review
Christophe	VINSONNEAU			CH de Béthuine, Bethune France		investigator, monitoring, manuscript review
Eric	KIPNIS			CHRU de Lille, Surgical ICU, France		investigator, monitoring, manuscript review
Anne	BIGNON			CHRU de Lille, Surgical ICU, France		investigator, monitoring, manuscript review
Tchadie	BOMMENEL			CHRU de Lille, Surgical ICU, France		investigator, monitoring, manuscript review
Sylvie	BRICE			CHRU de Lille, Surgical ICU, France		investigator, monitoring, manuscript review
Claude	HURIEZ			CHRU de Lille, Surgical ICU, France		investigator, monitoring, manuscript review
Matthieu	DUPREY			GHEF Jossigny, Marne La vallée, France		investigator, monitoring, manuscript review
Pierre	GARCON			GHEF Jossigny, Marne La vallée, France		investigator, monitoring, manuscript review
Afef	HAMMAMI			GHEF Jossigny, Marne La vallée, France		investigator, monitoring, manuscript review
Andréa	ISSAD			GHEF Jossigny, Marne La vallée, France		investigator, monitoring, manuscript review
Marie-Odile	JACCOD-DENEUVILLE			GHEF Jossigny, Marne La vallée, France		investigator, monitoring, manuscript review
Safaâ	KACHMAR			GHEF Jossigny, Marne La vallée, France		investigator, monitoring, manuscript review
Ly	Van-VONG			GHEF Jossigny, Marne La vallée, France		investigator, monitoring, manuscript review
Jonathan	ZARKA			GHEF Jossigny, Marne La vallée, France		investigator, monitoring, manuscript review
Bruno	MEGARBANE			APHP Hopital Lariboisiere, Paris, France		investigator, monitoring, manuscript review
Nicolas	DEYE			APHP Hopital Lariboisiere, Paris, France		investigator, monitoring, manuscript review
Aude	JACOB			APHP Hopital Lariboisiere, Paris, France		investigator, monitoring, manuscript review
Isabelle	MALISSIN			APHP Hopital Lariboisiere, Paris, France		investigator, monitoring, manuscript review
Aymen	M’RAD			APHP Hopital Lariboisiere, Paris, France		investigator, monitoring, manuscript review
Sebastian	VOICU			APHP Hopital Lariboisiere, Paris, France		investigator, monitoring, manuscript review
Guillaume	GERI			APHP, Hopital Ambroise Paré, Boulogne France		investigator, monitoring, manuscript review
Hélène	CHAMBRIN-LAUVRAY			APHP, Hopital Ambroise Paré, Boulogne France		investigator, monitoring, manuscript review
Ouarda	DOUACHE			APHP, Hopital Ambroise Paré, Boulogne France		investigator, monitoring, manuscript review
Mathieu	GODEMENT			APHP, Hopital Ambroise Paré, Boulogne France		investigator, monitoring, manuscript review
Romain	JOUFFROY			APHP, Hopital Ambroise Paré, Boulogne France		investigator, monitoring, manuscript review
Edouard	JULLIEN			APHP, Hopital Ambroise Paré, Boulogne France		investigator, monitoring, manuscript review
Matthieu	PETIT			APHP, Hopital Ambroise Paré, Boulogne France		investigator, monitoring, manuscript review
Antoine	VIEILLARD-BARON			APHP, Hopital Ambroise Paré, Boulogne France		investigator, monitoring, manuscript review
Alain	Cariou			APHP Cochin Hospital, France		DSMB
Alexandre	BOYER			CHU de Bordeaux, France		DSMB
Patricia	PAVESE			CHU de Grenoble, France		DSMB
Bruno	GIRAUDEAU			CHU de Tours		DSMB
